# Supplementary material for: Klotho Protects Dopaminergic Neuron Oxidant-Induced Degeneration by Modulating ASK1 and p38 MAPK Signaling Pathways
Source: PLoS One. 2015 Oct 9;10(10):e0139914. doi: 10.1371/journal.pone.0139914 (PMC4599800; doi:10.1371/journal.pone.0139914)
Supplement: S1 Table — (XLSX) [file pone.0139914.s001.xlsx]

## Sheet: Sheet1
S1 Table. Digitized values of Western blot of P-p38 MAPK level in Klotho mice
			WT2	EFmKL48
#1			42	31
#2			31	26
#3			49	11
		P-p38 MAPK	40.6667	22.6667
			9.07377	10.4083
