# Supplementary material for: Klotho Protects Dopaminergic Neuron Oxidant-Induced Degeneration by Modulating ASK1 and p38 MAPK Signaling Pathways
Source: PLoS One. 2015 Oct 9;10(10):e0139914. doi: 10.1371/journal.pone.0139914 (PMC4599800; doi:10.1371/journal.pone.0139914)
Supplement: S2 Table — (XLSX) [file pone.0139914.s002.xlsx]

## Sheet: Sheet1
S2 Table. Digitized values of WB analysis of IP of Trx bound ASK1 in Klotho mice
			WT2	EFmKL48
#1			10.08	17.7
#2			16	65.5
#3			30.5	37
		Bound Trx	18.86	40.0667
			10.5061	24.0471
