# Supplementary material for: Klotho Protects Dopaminergic Neuron Oxidant-Induced Degeneration by Modulating ASK1 and p38 MAPK Signaling Pathways
Source: PLoS One. 2015 Oct 9;10(10):e0139914. doi: 10.1371/journal.pone.0139914 (PMC4599800; doi:10.1371/journal.pone.0139914)
Supplement: S3 Table — (XLSX) [file pone.0139914.s003.xlsx]

## Sheet: Sheet1
S3 Table. Digitized values of ProQ diamond vs SyproRuby analysis of 14-3-3 levels in 2D gels
	WT1	kl/kl	WT2	EFmKL48
	6.12	1.13	4	4
	2.1	1.7	8.5	10
14-3-3 (1)	4.11	1.415	6.25	7
	2.84257	0.403051	3.18198	4.24264
	11.42	2.2	7.5	6.35
	5.4	3.6	13.5	14.35
14-3-3 (2)	8.41	2.9	10.5	10.35
	4.25678	0.989949	4.24264	5.65685
	3.609	1.33	5.5	5.5
	5.6	1.9	8.5	9.5
14-3-3 (3)	4.6045	1.615	7	7.5
	1.40785	0.403051	2.12132	2.82843
