# Supplementary material for: Klotho Protects Dopaminergic Neuron Oxidant-Induced Degeneration by Modulating ASK1 and p38 MAPK Signaling Pathways
Source: PLoS One. 2015 Oct 9;10(10):e0139914. doi: 10.1371/journal.pone.0139914 (PMC4599800; doi:10.1371/journal.pone.0139914)
Supplement: S4 Table — (XLSX) [file pone.0139914.s004.xlsx]

## Sheet: Sheet1
S4 Table. Digitized values of WB analysis of phospho 14-3-3zeta level in brain lysate of Klotho KO and transgenic mice
		WT1	kl/kl				WT2	EFmKL48
#1		51	13		1		17.5	18.2
#2		41	5		2		17.9	35.5
#3		53	34		3		10.5	32
	p-14-3-3ζ (Ser-58)	48.3333	17.3333			p-14-3-3ζ (Ser-58)	15.3	28.5667
		6.4291	14.9778				4.16173	9.14677
