# Supplementary material for: Klotho Protects Dopaminergic Neuron Oxidant-Induced Degeneration by Modulating ASK1 and p38 MAPK Signaling Pathways
Source: PLoS One. 2015 Oct 9;10(10):e0139914. doi: 10.1371/journal.pone.0139914 (PMC4599800; doi:10.1371/journal.pone.0139914)
Supplement: S5 Table — (XLSX) [file pone.0139914.s005.xlsx]

## Sheet: Sheet1
S5 Table. Digitized values of (i) native PAGE of 14-3-3zeta monomer level and (ii) SDS-PAGE of total 14-3-3zeta in WT vs KO mice
(i)		WT1	kl/kl		(ii)		WT1	kl/kl
1		65	27		1		55	40
2		56	21		2		59	45
3		31	34		3		61	60
	14-3-3ζ monomer	50.6667	27.3333			14-3-3ζ (total)	58.3333	48.3333
		17.6163	6.50641				3.05505	10.4083
