# Supplementary material for: Klotho Protects Dopaminergic Neuron Oxidant-Induced Degeneration by Modulating ASK1 and p38 MAPK Signaling Pathways
Source: PLoS One. 2015 Oct 9;10(10):e0139914. doi: 10.1371/journal.pone.0139914 (PMC4599800; doi:10.1371/journal.pone.0139914)
Supplement: S6 Table — (XLSX) [file pone.0139914.s006.xlsx]

## Sheet: Sheet1
S6 Table. Digitized values of (i) native PAGE of 14-3-3zeta monomer level and (ii) SDS-PAGE of total 14-3-3zeta in WT vs transgenic mice
	(i)		WT2	EFmKL48			(ii)		WT2	EFmKL48
	#1		22.7	85			1		18.9	17.7
	#2		20.2	65			2		16.2	19.7
	#3		44	58			3		18	16.8
14-3-3ζ monomer			28.9667	69.3333					17.7	18.0667
			13.0791	14.0119				14-3-3ζ (total)	1.37477	1.48436
