# Supplementary material for: Klotho Protects Dopaminergic Neuron Oxidant-Induced Degeneration by Modulating ASK1 and p38 MAPK Signaling Pathways
Source: PLoS One. 2015 Oct 9;10(10):e0139914. doi: 10.1371/journal.pone.0139914 (PMC4599800; doi:10.1371/journal.pone.0139914)
Supplement: S7 Table — (XLSX) [file pone.0139914.s007.xlsx]

## Sheet: Sheet1
S7 Table. Digitized values of Qdot analysis of p-38 MAPK phosphoryaltion in SN of Klotho KO and transgenic (Tg) mice
	1	2	3	1	2	3	1	2	3	1	2	3	1	2	3
	KO	KO	KO	WT1	WT1	WT1	WT2	WT2	WT2	TG46	TG46	TG46	TG48	TG48	TG48
	1.75	1.9	1.7	0.9	0.78	0.54	0.95	0.5	0.26	0.253	0.234	0.255	0.3	0.249	0.48
	1.7	1.95	1.88	0.8	0.7	0.525	0.95	0.45	0.255	0.259	0.235	0.248	0.298	0.24	0.49
	1.73	1.76	1.46	0.95	0.8	0.53	1.1	0.525	0.261	0.25	0.229	0.249	0.319	0.262	0.53
P-p38 MAPK	1.72667	1.87	1.68	0.883333	0.76	0.531667	1	0.491667	0.258667	0.254	0.232667	0.250667	0.305667	0.250333	0.5
	0.0251661	0.0984886	0.210713	0.0763763	0.052915	0.00763763	0.0866025	0.0381881	0.00321455	0.00458258	0.00321455	0.00378594	0.0115902	0.0110604	0.0264575
