# Supplementary material for: Klotho Protects Dopaminergic Neuron Oxidant-Induced Degeneration by Modulating ASK1 and p38 MAPK Signaling Pathways
Source: PLoS One. 2015 Oct 9;10(10):e0139914. doi: 10.1371/journal.pone.0139914 (PMC4599800; doi:10.1371/journal.pone.0139914)
Supplement: S8 Table — (XLSX) [file pone.0139914.s008.xlsx]

## Sheet: Sheet1
S8 Table. RT-PCR analysis of Klotho expression in different regions of the brain
		Mean Ct	SD
Klotho	Cerebellum	28.68	0.05	KL
	Cortex	26.88	0.17	KL
	Hippocampus	27.15	0.03	KL
	Substancia nigra	28.31	0.08	KL
	Striatum	26.15	0.23	KL
		Mean Ct	SD			ΔCt SD		ΔCt	ΔΔCt		nfold
Actin	Cerebellum	15.82	0.08	Actin		0.1		12.86	0	Cerebellum	1	1.068	0.937
	Cortex	16.29	0.06	Actin		0.2		10.59	-2.27	Cortex	4.8	5.465	4.257
	Hippocampus	15.87	0.04	Actin		0.1		11.28	-1.58	Hippocampus	3	3.095	2.888
	Substancia nigra	15.58	0.06	Actin		0.1		12.73	-0.13	Substantia nigra	1.1	1.173	1.021
	Striatum	15.91	0.07	Actin		0.2		10.24	-2.62	Striatum	6.1	7.262	5.204
PPIA	Cerebellum	14.79	0.11	PPIA
	Cortex	14.53	0.13	PPIA		0.1		13.89	0	Cerebellum	1	1.087	0.92
	Hippocampus	14.84	0.11	PPIA		0.2		12.35	-1.54	Cortex	2.9	3.373	2.507
	Substantia nigra	14.37	0.19	PPIA		0.1		12.31	-1.58	Hippocampus	3	3.236	2.763
	Striatum	15.04	0.1	PPIA		0.2		13.94	0.05	Substantia nigra	1	1.114	0.837
						0.3		11.11	-2.78	Striatum	6.9	8.173	5.773
												nfold SD
												0.068
												0.642
												0.105
												0.079
												1.115
												0.087
												0.465
												0.246
												0.148
												1.304
